# Supplementary material for: Neural Aspects of Prospective Control through Resonating Taus in an Interceptive Timing Task
Source: Brain Sci. 2022 Dec 19;12(12):1737. doi: 10.3390/brainsci12121737 (PMC9776417; doi:10.3390/brainsci12121737)
Supplement: Supplementary file 1 [file brainsci-12-01737-s001.zip]

Archive with 1 entries (1 files):
- brainsci-2074894-supplementary.pdf
